# Supplementary material for: Development and Application of an Alert System to Detect Cases of Food Poisoning in Japan
Source: PLoS One. 2016 May 27;11(5):e0156395. doi: 10.1371/journal.pone.0156395 (PMC4883778; doi:10.1371/journal.pone.0156395)
Supplement: S1 File — (XLS) [file pone.0156395.s001.xls]

## Sheet: research items
Registration screen	E-mail
	Co-op member code
	Login password
	Address
	Family members
	Age
	Sex
	Response intervals	Daily	Every other day	Every 2 days
	Mail delivery time	09:00-12:00	13:00-18:00	19:00-21:00	22:00-00:00	Before dawn
Input screen	Date
	Diagnosed with influenza?
	Diagnosed with infectious gastroenteritis?
	Low-grade fever (less than 38.5 °C)
	High-grade fever (38.5 °C or over)
	Runny nose
	Cough
	Diarrhea
	Vomiting
	Seizures
	Itchy eyes
	Rash
	Joint pain
	Headache
	Sore throat
	Sneezing
	Itchy skin
	Dry, cracked hands
	Insomnia
	Stomach or abdominal pain
